# Supplementary material for: Mental health services for children in care: investigation to elicit outcomes of direct and indirect interventions
Source: BJPsych Bull. 2021 Oct;45(5):264–71. doi: 10.1192/bjb.2020.147 (PMC8477157; doi:10.1192/bjb.2020.147)
Supplement: Supplementary file 1 [file S2056469420001473sup.zip]

Archive with 2 entries (2 files):
- S2056469420001473sup001.pdf
- S2056469420001473sup002.pdf
